# Supplementary material for: Orychophragvioline A, a Novel Alkaloid Isolated from Orychophragmus violaceus with Anti-Cervical Cancer Activity
Source: Molecules. 2025 Apr 14;30(8):1759. doi: 10.3390/molecules30081759 (PMC12029839; doi:10.3390/molecules30081759)
Supplement: Supplementary file 1 [file molecules-30-01759-s001.zip]

Archive with 1 entries (1 files):
- molecules-3569637-supplementary.pdf
